# Supplementary material for: Different Fruit-Specific Promoters Drive AtMYB12 Expression to Improve Phenylpropanoid Accumulation in Tomato
Source: Molecules. 2022 Jan 5;27(1):317. doi: 10.3390/molecules27010317 (PMC8746655; doi:10.3390/molecules27010317)
Supplement: Supplementary file 1 [file molecules-27-00317-s001.zip]

Archive with 1 entries (1 files):
- molecules-1459226-supplementary.pdf
